# Supplementary material for: Multi-scale analysis of habitat fragmentation on small-mammal abundance and tick-borne pathogen infection prevalence in Essex County, MA
Source: PLoS One. 2022 Jun 13;17(6):e0269768. doi: 10.1371/journal.pone.0269768 (PMC9191718; doi:10.1371/journal.pone.0269768)
Supplement: S1 File — (XLSX) [file pone.0269768.s001.xlsx]

## Sheet: Final Complete
Site	Habitat	Species	ID Code	Date	Recapture	ID Number	Borrelia qPCR	Anaplasma qPCR	Babesia qPCR		Tissue Collected	Foot length	Ear Length	Weight	Ad/Sad	Gender	Condition	Tail Length	Body Length	Species Markings		patch_size	200_amount_forest	200_natural_edge	200_human_edge	500_amount_forest	500_natural_edge	500_human_edge	1000_amount_forest	1000_natural_edge	1000_human_edge	%_leaf_litter	%_vegcover	tba_con	tba_decid	tree_richness	decid_density	con_density	%_canopy_cover	shrubs	understory_trees	logs	fragindex_200	fragindex_500	fragindex_1000
AFG	PE	B.B.	T-71	2012-10-09			0	0	0		BODY											100998	64686.5	177.6	502.4	221243	467	2097	1.17108e+06	4050.6	9358.2	70	30	16236	7549	5	10	10	85	19	1	5	0.00776669	0.00947827	0.00799111
AFP	PE	B.B.	T-78	2012-10-10			0	0	0		BODY											55086	91823.4	673.4	593.3	607692	4420.4	1472.1	1.98944e+06	5366.1	7455.5	60	40	4999	3555	2	4	27	90	8	3	6	0.00646132	0.00242244	0.00374754
AW	NE	B.B.	T-13-D-1	2013-07-26		D-1	0	0	1		BODY	13		18								200028	38636.8	536.7	277.8	419733	2317	2518	2308488	5253.6	7020.3	80	20	4350	2262	3	10	25	95	0	0	7	0.00719004	0.00599905	0.00304108
GG	NE	B.B.	T-12	2012-09-12			0	0	0		BODY											799243	81093	317.1	99.2	437337	4545	1325	1.72886e+06	8336.6	6839.2	85	10	19652	2660	4	10	13	100	2	1	4	0.00122329	0.0030297	0.00395589
GW	NE	B.B.	T-14	2012-09-10			0	0	0		BODY											799243	81093	317.1	99.2	437337	4545	1325	1.72886e+06	8336.6	6839.2	85	10	19652	2660	4	10	13	100	2	1	4	0.00122329	0.0030297	0.00395589
LH	RES	B.B.	T-102	2012-09-21			0	0	1		BODY											1.04712e+06	93719.6	748.781	1205.74	342025	2525.54	5432.31	1.45615e+06	5882.6	13866.8	20	80		10802	3	15	0	95	20	4	8	0.0128654	0.0158828	0.0095229
LH	RES	B.B.	T-13-D-6	2013-08-06		D-6	0	0	0		BODY	14		19								1.04712e+06	93719.6	748.781	1205.74	342025	2525.54	5432.31	1.45615e+06	5882.6	13866.8	20	80		10802	3	15	0	95	20	4	8	0.0128654	0.0158828	0.0095229
LHO	PE	B.B.	T-38	2012-09-22			0	0	1		EAR			19	AD	F						205271	90302.5	359.4	1175.2	288212	2078.8	3562.1	972899	4787.6	5466.8	30	65	0	11577	3	15	0	100	70	0	0	0.013014	0.0123593	0.00561908
LHO	PE	B.B.	T-13-D-5	2013-08-01		D-5	0	0	1		BODY	14		19								205271	90302.5	359.4	1175.2	288212	2078.8	3562.1	972899	4787.6	5466.8	30	65	0	11577	3	15	0	100	70	0	0	0.013014	0.0123593	0.00561908
ST	RES	B.B.	T-85	2012-10-12			0	0	0		EAR											667638	51074.9	311.563	1850.17	428854	3010	7293	1.75779e+06	5727.7	24043.5	85	0	983	11453	3	11	13	75	11	4	1	0.0362247	0.0170058	0.0136782
ST	RES	B.B.	T-91	2012-10-13			0	0	0		BODY											667638	51074.9	311.563	1850.17	428854	3010	7293	1.75779e+06	5727.7	24043.5	85	0	983	11453	3	11	13	75	11	4	1	0.0362247	0.0170058	0.0136782
ST	RES	B.B.	T-96	2012-10-14			0	1	0		BODY											667638	51074.9	311.563	1850.17	428854	3010	7293	1.75779e+06	5727.7	24043.5	85	0	983	11453	3	11	13	75	11	4	1	0.0362247	0.0170058	0.0136782
ST	RES	B.B.	T-13-D-9	2013-08-09		D-9	0	0	0		body	13		15								667638	51074.9	311.563	1850.17	428854	3010	7293	1.75779e+06	5727.7	24043.5	85	0	983	11453	3	11	13	75	11	4	1	0.0362247	0.0170058	0.0136782
TO	RES	B.B.	T-98	2012-10-14			1	1	0		BODY											3.60958e+06	46318	129.938	2466.69	388222	1390	1210.5	1.56217e+06	2277.59	27315.3	50	45	849	15006	5	15	3	90	24	4	5	0.0532555	0.00311806	0.0174854
TO	RES	B.B.	T-13-D-3	2013-07-28		D-3	0	0	0		BODY	15		23								3.60958e+06	46318	129.938	2466.69	388222	1390	1210.5	1.56217e+06	2277.59	27315.3	50	45	849	15006	5	15	3	90	24	4	5	0.0532555	0.00311806	0.0174854
ZH	RES	B.B.	T-93	2012-10-13			0	0	0		BODY											817895	75232.2	802.514	1504.77	274458	3665.88	5053.44	1.73144e+06	10989.8	17612.4	40	50	962	12214	4	23	1	100	13	8	18	0.0200017	0.0184124	0.0101721
AFG	PE	P.L.	T-56	2012-10-07		307	0	0	0		EAR	19	11	23	AD	M						100998	64686.5	177.6	502.4	221243	467	2097	1.17108e+06	4050.6	9358.2	70	30	16236	7549	5	10	10	85	19	1	5	0.00776669	0.00947827	0.00799111
AFG	PE	P.L.	T-57	2012-10-07	2013-10-08	90	0	0	1		EAR	20	13	21	AD	M						100998	64686.5	177.6	502.4	221243	467	2097	1.17108e+06	4050.6	9358.2	70	30	16236	7549	5	10	10	85	19	1	5	0.00776669	0.00947827	0.00799111
AFG	PE	P.L.	T-70	2012-10-08			1	0	0		EAR	20	12	25	AD	F	LAC					100998	64686.5	177.6	502.4	221243	467	2097	1.17108e+06	4050.6	9358.2	70	30	16236	7549	5	10	10	85	19	1	5	0.00776669	0.00947827	0.00799111
AFG	PE	P.L.	T-72	2012-10-09			0	0	0		EAR	19	10	20	SAD	F						100998	64686.5	177.6	502.4	221243	467	2097	1.17108e+06	4050.6	9358.2	70	30	16236	7549	5	10	10	85	19	1	5	0.00776669	0.00947827	0.00799111
AFG	PE	P.L.	T-73	2012-10-09			0	0	0		BODY	19	12	17	AD	F						100998	64686.5	177.6	502.4	221243	467	2097	1.17108e+06	4050.6	9358.2	70	30	16236	7549	5	10	10	85	19	1	5	0.00776669	0.00947827	0.00799111
AFG	PE	P.L.	T-13-409	2013-08-07	2013-08-08	409	1	0	0		EAR	20	12	20	AD	M		64	79			100998	64686.5	177.6	502.4	221243	467	2097	1.17108e+06	4050.6	9358.2	70	30	16236	7549	5	10	10	85	19	1	5	0.00776669	0.00947827	0.00799111
AFG	PE	P.L.	T-13-373	2013-08-07		373	1	0	1		EAR	19	14	20	AD	M		78	79			100998	64686.5	177.6	502.4	221243	467	2097	1.17108e+06	4050.6	9358.2	70	30	16236	7549	5	10	10	85	19	1	5	0.00776669	0.00947827	0.00799111
AFG	PE	P.L.	T-13-343	2013-08-08		343	1	0	0		EAR	19	12	26	AD	F	LAC	74	84			100998	64686.5	177.6	502.4	221243	467	2097	1.17108e+06	4050.6	9358.2	70	30	16236	7549	5	10	10	85	19	1	5	0.00776669	0.00947827	0.00799111
AFO	PE	P.L.	T-59	2012-10-07			0	0	0		BODY	19	14	14	AD	F						295403	85920.9	0	374.2	314647	920	1847.7	1.32622e+07	4021.9	3927.3	100	0	4379	10481	2	10	23	80	3	0	7	0.00435517	0.00587229	0.000296127
AFO	PE	P.L.	T-66	2012-10-08			0	0	0		EAR	18	11	15	SAD	F						295403	85920.9	0	374.2	314647	920	1847.7	1.32622e+07	4021.9	3927.3	100	0	4379	10481	2	10	23	80	3	0	7	0.00435517	0.00587229	0.000296127
AFO	PE	P.L.	T-67	2012-10-08			0	0	0		EAR	19	15	20	AD	F						295403	85920.9	0	374.2	314647	920	1847.7	1.32622e+07	4021.9	3927.3	100	0	4379	10481	2	10	23	80	3	0	7	0.00435517	0.00587229	0.000296127
AFO	PE	P.L.	T-68	2012-10-08			0	0	0		EAR	20	11	17	SAD	F						295403	85920.9	0	374.2	314647	920	1847.7	1.32622e+07	4021.9	3927.3	100	0	4379	10481	2	10	23	80	3	0	7	0.00435517	0.00587229	0.000296127
AFO	PE	P.L.	T-75	2012-10-09			0	0	0		EAR	20	11	16	SAD	F						295403	85920.9	0	374.2	314647	920	1847.7	1.32622e+07	4021.9	3927.3	100	0	4379	10481	2	10	23	80	3	0	7	0.00435517	0.00587229	0.000296127
AFO	PE	P.L.	T-74	2012-10-09			1	0	0		EAR	19	13	18	AD	F	LAC					295403	85920.9	0	374.2	314647	920	1847.7	1.32622e+07	4021.9	3927.3	100	0	4379	10481	2	10	23	80	3	0	7	0.00435517	0.00587229	0.000296127
AFO	PE	P.L.	T-13-410	2013-08-07	8-Aug and 9-Aug	410	0	0	0		EAR	21	13	23	AD	F		87	70			295403	85920.9	0	374.2	314647	920	1847.7	1.32622e+07	4021.9	3927.3	100	0	4379	10481	2	10	23	80	3	0	7	0.00435517	0.00587229	0.000296127
AFO	PE	P.L.	T-13-411	2013-08-07	8-Aug and 9-Aug	411	0	0	0		EAR	21	14	24	AD	F		82	79			295403	85920.9	0	374.2	314647	920	1847.7	1.32622e+07	4021.9	3927.3	100	0	4379	10481	2	10	23	80	3	0	7	0.00435517	0.00587229	0.000296127
AFO	PE	P.L.	T-13-337	2013-08-07	8-Aug and 9-Aug	337	1	0	1		EAR	21	13	22	AD	F		76	77			295403	85920.9	0	374.2	314647	920	1847.7	1.32622e+07	4021.9	3927.3	100	0	4379	10481	2	10	23	80	3	0	7	0.00435517	0.00587229	0.000296127
AFO	PE	P.L.	T-13-310	2013-08-07	8-Aug and 9-Aug	310	0	0	0		EAR	20	13	19	AD	M		81	77			295403	85920.9	0	374.2	314647	920	1847.7	1.32622e+07	4021.9	3927.3	100	0	4379	10481	2	10	23	80	3	0	7	0.00435517	0.00587229	0.000296127
AFO	PE	P.L.	T-13-374	2013-08-07	8-Aug and 9-Aug	374	1	0	0		EAR	20	13	19	AD	M		80	83			295403	85920.9	0	374.2	314647	920	1847.7	1.32622e+07	4021.9	3927.3	100	0	4379	10481	2	10	23	80	3	0	7	0.00435517	0.00587229	0.000296127
AFO	PE	P.L.	T-13-412	2013-08-07	2013-08-09	412	1	1	1		EAR	20	12	24	AD	M		75	93			295403	85920.9	0	374.2	314647	920	1847.7	1.32622e+07	4021.9	3927.3	100	0	4379	10481	2	10	23	80	3	0	7	0.00435517	0.00587229	0.000296127
AFO	PE	P.L.	T-13-415	2013-08-08	2013-08-09	415	1	1	0		EAR	19	13		AD	M		78				295403	85920.9	0	374.2	314647	920	1847.7	1.32622e+07	4021.9	3927.3	100	0	4379	10481	2	10	23	80	3	0	7	0.00435517	0.00587229	0.000296127
AFP	PE	P.L.	T-62	2012-10-08		93	0	0	0		EAR	20	12	15	AD	F						55086	91823.4	673.4	593.3	607692	4420.4	1472.1	1.98944e+06	5366.1	7455.5	60	40	4999	3555	2	4	27	90	8	3	6	0.00646132	0.00242244	0.00374754
AFP	PE	P.L.	T-63	2012-10-08			0	0	0		BODY	17	12	16	AD	M						55086	91823.4	673.4	593.3	607692	4420.4	1472.1	1.98944e+06	5366.1	7455.5	60	40	4999	3555	2	4	27	90	8	3	6	0.00646132	0.00242244	0.00374754
AFP	PE	P.L.	T-65	2012-10-08	s	308	0	0	1		EAR	20	14	18	AD	F						55086	91823.4	673.4	593.3	607692	4420.4	1472.1	1.98944e+06	5366.1	7455.5	60	40	4999	3555	2	4	27	90	8	3	6	0.00646132	0.00242244	0.00374754
AFP	PE	P.L.	T-64	2012-10-08	2013-10-10	95	1	0	0		EAR	20	14	25	AD	F	LAC					55086	91823.4	673.4	593.3	607692	4420.4	1472.1	1.98944e+06	5366.1	7455.5	60	40	4999	3555	2	4	27	90	8	3	6	0.00646132	0.00242244	0.00374754
AFP	PE	P.L.	T-76	2012-10-09			1	0	0		BODY	21	15	24	AD	M						55086	91823.4	673.4	593.3	607692	4420.4	1472.1	1.98944e+06	5366.1	7455.5	60	40	4999	3555	2	4	27	90	8	3	6	0.00646132	0.00242244	0.00374754
AFP	PE	P.L.	T-77	2012-10-09			0	0	0		EAR	19	12	13	SAD	F						55086	91823.4	673.4	593.3	607692	4420.4	1472.1	1.98944e+06	5366.1	7455.5	60	40	4999	3555	2	4	27	90	8	3	6	0.00646132	0.00242244	0.00374754
AFP	PE	P.L.	T-79	2012-10-10			0	0	0		BODY	19	10	13	SAD	F						55086	91823.4	673.4	593.3	607692	4420.4	1472.1	1.98944e+06	5366.1	7455.5	60	40	4999	3555	2	4	27	90	8	3	6	0.00646132	0.00242244	0.00374754
AFP	PE	P.L.	T-13-408	2013-08-06	7-Aug and 8-Aug	408	0	0	1		EAR	20	15	21	AD	M	SCR	79				55086	91823.4	673.4	593.3	607692	4420.4	1472.1	1.98944e+06	5366.1	7455.5	60	40	4999	3555	2	4	27	90	8	3	6	0.00646132	0.00242244	0.00374754
AFP	PE	P.L.	T-13-413	2013-08-08		413	1	0	0		EAR	19	13	27	AD	F	LAC/PREG	85	86			55086	91823.4	673.4	593.3	607692	4420.4	1472.1	1.98944e+06	5366.1	7455.5	60	40	4999	3555	2	4	27	90	8	3	6	0.00646132	0.00242244	0.00374754
AR	I	P.L.	T-46	2012-09-25			0	0	0		EAR	21	14			F						1909420	109549	86.7	455	414528	1154	3318	2.25054e+06	4611.1	7448.4	85	0	1460	11767	4	29	2	100	1	3	12	0.0041534	0.00800428	0.0033096
AR	I	P.L.	T-47	2012-09-26		301	0	0	1		EAR	19	11	22	AD	M						1909420	109549	86.7	455	414528	1154	3318	2.25054e+06	4611.1	7448.4	85	0	1460	11767	4	29	2	100	1	3	12	0.0041534	0.00800428	0.0033096
AR	I	P.L.	T-53	2012-09-27			0	0	0		EAR	20	14	14	AD	F						1909420	109549	86.7	455	414528	1154	3318	2.25054e+06	4611.1	7448.4	85	0	1460	11767	4	29	2	100	1	3	12	0.0041534	0.00800428	0.0033096
AR	I	P.L.	T-52	2012-09-27			1	0	0		EAR	20	15	27	AD	F						1909420	109549	86.7	455	414528	1154	3318	2.25054e+06	4611.1	7448.4	85	0	1460	11767	4	29	2	100	1	3	12	0.0041534	0.00800428	0.0033096
AR	I	P.L.	T-13-392	2013-07-27	28-Jul and 29-Jul	392	1	0	1		EAR	20	16	22	AD	M		73	70	No clear color distinction on tail		1909420	109549	86.7	455	414528	1154	3318	2.25054e+06	4611.1	7448.4	85	0	1460	11767	4	29	2	100	1	3	12	0.0041534	0.00800428	0.0033096
AR	I	P.L.	T-13-394	2013-07-28	2013-07-29	394	0	0	0		EAR	20	15	17	AD	M		73	75	Clear color distinction on tail		1909420	109549	86.7	455	414528	1154	3318	2.25054e+06	4611.1	7448.4	85	0	1460	11767	4	29	2	100	1	3	12	0.0041534	0.00800428	0.0033096
AW	NE	P.L.	T-49	2012-09-26		303	0	0	0		EAR	19	12	23	AD	M						200028	38636.8	536.7	277.8	419733	2317	2518	2308488	5253.6	7020.3	80	20	4350	2262	3	10	25	95	0	0	7	0.00719004	0.00599905	0.00304108
AW	NE	P.L.	T-50	2012-09-26	2013-09-27	304	0	0	0		EAR	20	13		AD	M						200028	38636.8	536.7	277.8	419733	2317	2518	2308488	5253.6	7020.3	80	20	4350	2262	3	10	25	95	0	0	7	0.00719004	0.00599905	0.00304108
AW	NE	P.L.	T-54	2012-09-27			1	0	0		EAR	19	13	21	AD	M						200028	38636.8	536.7	277.8	419733	2317	2518	2308488	5253.6	7020.3	80	20	4350	2262	3	10	25	95	0	0	7	0.00719004	0.00599905	0.00304108
AW	NE	P.L.	T-13-390	2013-07-26		390	0	0	0		EAR	19	13	14	SAD	M						200028	38636.8	536.7	277.8	419733	2317	2518	2308488	5253.6	7020.3	80	20	4350	2262	3	10	25	95	0	0	7	0.00719004	0.00599905	0.00304108
AW	NE	P.L.	T-13-D-2	2013-07-26		D-2	0	0	0		BODY	18	14	12	SAD	M		67				200028	38636.8	536.7	277.8	419733	2317	2518	2308488	5253.6	7020.3	80	20	4350	2262	3	10	25	95	0	0	7	0.00719004	0.00599905	0.00304108
AW	NE	P.L.	T-13-398	2013-07-26		398	1	0	0		EAR	20	14	29	AD	M						200028	38636.8	536.7	277.8	419733	2317	2518	2308488	5253.6	7020.3	80	20	4350	2262	3	10	25	95	0	0	7	0.00719004	0.00599905	0.00304108
AW	NE	P.L.	T-13-382	2013-07-27		382	0	0	0		EAR	18	11		SAD	F		75		Clear color distinction on tail		200028	38636.8	536.7	277.8	419733	2317	2518	2308488	5253.6	7020.3	80	20	4350	2262	3	10	25	95	0	0	7	0.00719004	0.00599905	0.00304108
AW	NE	P.L.	T-13-397	2013-07-27		397	0	0	0		EAR	20	11	14	AD	M				Brownish-Grey, clear color distinction on tail		200028	38636.8	536.7	277.8	419733	2317	2518	2308488	5253.6	7020.3	80	20	4350	2262	3	10	25	95	0	0	7	0.00719004	0.00599905	0.00304108
AWB	NE	P.L.	T-51	2012-09-26		305	0	1	0		EAR	18	11	13	AD	M						3830054	63934.5	557.8	0	519469	2483.5	1373.5	2.06826e+06	4770.3	6547.4	30	60	1999	5165	2	6	8	70	4	7	9	0	0.00264405	0.00316566
AWB	NE	P.L.	T-55	2012-09-27			0	0	0		EAR	19	13	13	SAD	F						3830054	63934.5	557.8	0	519469	2483.5	1373.5	2.06826e+06	4770.3	6547.4	30	60	1999	5165	2	6	8	70	4	7	9	0	0.00264405	0.00316566
AWB	NE	P.L.	T-13-389	2013-07-27		389	1	0	0		EAR	20	11	19	AD	M	SCR	79	66	No clear color distinction on tail		3830054	63934.5	557.8	0	519469	2483.5	1373.5	2.06826e+06	4770.3	6547.4	30	60	1999	5165	2	6	8	70	4	7	9	0	0.00264405	0.00316566
AWB	NE	P.L.	T-13-387	2013-07-27	2013-07-28	387	0	0	0		EAR	17	12	21	AD	F	LAC	74	70	Clear color distinction on tail		3830054	63934.5	557.8	0	519469	2483.5	1373.5	2.06826e+06	4770.3	6547.4	30	60	1999	5165	2	6	8	70	4	7	9	0	0.00264405	0.00316566
AWB	NE	P.L.	T-13-D-4	2013-07-29		D-4	0	0	0		body	19	11	19	AD	M		75	80			3830054	63934.5	557.8	0	519469	2483.5	1373.5	2.06826e+06	4770.3	6547.4	30	60	1999	5165	2	6	8	70	4	7	9	0	0.00264405	0.00316566
CHW	I	P.L.	T-11	2012-09-11	2013-09-12	69	1	0	0		EAR	21	13	22	AD	M						799243	111741	757.9	0	444329	3601	1432	1.93813e+06	11055	6081.6	80	20	5312	3832	4	14	14	85	3	5	25	0	0.00322284	0.00313786
CHW	I	P.L.	T-10 - 2.5ul only for these	2012-09-11	12-Sep and 13-Sep	41	1	0	0		EAR	20	14	17	AD	F						799243	111741	757.9	0	444329	3601	1432	1.93813e+06	11055	6081.6	80	20	5312	3832	4	14	14	85	3	5	25	0	0.00322284	0.00313786
CHW	I	P.L.	T-17	2012-09-13		19	0	0	0		EAR	19	13	20	AD	F						799243	111741	757.9	0	444329	3601	1432	1.93813e+06	11055	6081.6	80	20	5312	3832	4	14	14	85	3	5	25	0	0.00322284	0.00313786
CHW	I	P.L.	T-18	2012-09-13		18	1	0	1		EAR	20	13	27	AD	M						799243	111741	757.9	0	444329	3601	1432	1.93813e+06	11055	6081.6	80	20	5312	3832	4	14	14	85	3	5	25	0	0.00322284	0.00313786
CHW	I	P.L.	T-13-400	2013-07-26	2013-07-27	400	0	0	1		EAR	20	14	28	AD	M						799243	111741	757.9	0	444329	3601	1432	1.93813e+06	11055	6081.6	80	20	5312	3832	4	14	14	85	3	5	25	0	0.00322284	0.00313786
CHW	I	P.L.	T-13-381	2013-07-27		381	1	0	0		EAR	19	13	28	AD	M		77	63	Reddish-Brown, clear color distinction on tail		799243	111741	757.9	0	444329	3601	1432	1.93813e+06	11055	6081.6	80	20	5312	3832	4	14	14	85	3	5	25	0	0.00322284	0.00313786
GC	I	P.L.	T-3 - only 3ul for these	2012-09-08	2013-09-10	63	1	0	0		EAR	21		37	AD	F						1327626	110443	404.9	0	367615	3563	754	1.75961e+06	7537.6	4661.1	100	0	3468	14364	5	19	6	100	2	1	3	0	0.00205106	0.00264893
GC	I	P.L.	T-5	2012-09-08	2013-09-09	65	0	0	0		EAR	20	11	19	SAD	F						1327626	110443	404.9	0	367615	3563	754	1.75961e+06	7537.6	4661.1	100	0	3468	14364	5	19	6	100	2	1	3	0	0.00205106	0.00264893
GC	I	P.L.	T-1	2012-09-08		60	1	0	0		EAR	20	12	21	AD	M						1327626	110443	404.9	0	367615	3563	754	1.75961e+06	7537.6	4661.1	100	0	3468	14364	5	19	6	100	2	1	3	0	0.00205106	0.00264893
GC	I	P.L.	T-4	2012-09-08		64	1	0	0		EAR	19	10	27	SAD	M						1327626	110443	404.9	0	367615	3563	754	1.75961e+06	7537.6	4661.1	100	0	3468	14364	5	19	6	100	2	1	3	0	0.00205106	0.00264893
GC	I	P.L.	T-2	2012-09-08	9-Sep and 10-Sep	61	1	0	1		EAR	20	15	30	AD	M						1327626	110443	404.9	0	367615	3563	754	1.75961e+06	7537.6	4661.1	100	0	3468	14364	5	19	6	100	2	1	3	0	0.00205106	0.00264893
GC	I	P.L.	T-7	2012-09-10		62	1	0	0		EAR	20	13	23	SAD	F						1327626	110443	404.9	0	367615	3563	754	1.75961e+06	7537.6	4661.1	100	0	3468	14364	5	19	6	100	2	1	3	0	0.00205106	0.00264893
GC	I	P.L.	T-13-357	2013-07-24	25-Jul and 26-Jul	357	0	0	0		EAR	17	13	15	SAD	F						1327626	110443	404.9	0	367615	3563	754	1.75961e+06	7537.6	4661.1	100	0	3468	14364	5	19	6	100	2	1	3	0	0.00205106	0.00264893
GC	I	P.L.	T-13-365	2013-07-24	2013-07-25	365	0	0	0		EAR	20	16	31	AD	F	LAC					1327626	110443	404.9	0	367615	3563	754	1.75961e+06	7537.6	4661.1	100	0	3468	14364	5	19	6	100	2	1	3	0	0.00205106	0.00264893
GC	I	P.L.	T-13-367	2013-07-24	25-Jul and 26-Jul	367	0	0	0		EAR	17	14	19	SAD	M						1327626	110443	404.9	0	367615	3563	754	1.75961e+06	7537.6	4661.1	100	0	3468	14364	5	19	6	100	2	1	3	0	0.00205106	0.00264893
GC	I	P.L.	T-13-380	2013-07-24	25-Jul and 26-Jul	380	0	0	0		EAR	18	13	20	AD	F	LAC					1327626	110443	404.9	0	367615	3563	754	1.75961e+06	7537.6	4661.1	100	0	3468	14364	5	19	6	100	2	1	3	0	0.00205106	0.00264893
GC	I	P.L.	T-13-368	2013-07-24	2013-07-25	368	1	0	0		EAR	20	14	19	AD	M						1327626	110443	404.9	0	367615	3563	754	1.75961e+06	7537.6	4661.1	100	0	3468	14364	5	19	6	100	2	1	3	0	0.00205106	0.00264893
GC	I	P.L.	T-13-360	2013-07-25		360	0	0	0		EAR	16	11	19	SAD	F		0.96875				1327626	110443	404.9	0	367615	3563	754	1.75961e+06	7537.6	4661.1	100	0	3468	14364	5	19	6	100	2	1	3	0	0.00205106	0.00264893
GC	I	P.L.	T-13-361	2013-07-25	2013-07-26	361	0	0	0		EAR	15	11	10	SAD	F						1327626	110443	404.9	0	367615	3563	754	1.75961e+06	7537.6	4661.1	100	0	3468	14364	5	19	6	100	2	1	3	0	0.00205106	0.00264893
GC	I	P.L.	T-13-364	2013-07-25	2013-07-26	364	1	0	0		EAR	19	12	19	SAD	M	SCR					1327626	110443	404.9	0	367615	3563	754	1.75961e+06	7537.6	4661.1	100	0	3468	14364	5	19	6	100	2	1	3	0	0.00205106	0.00264893
GC	I	P.L.	T-13-344	2013-07-26		344	0	0	0		EAR	18	14		AS	F						1327626	110443	404.9	0	367615	3563	754	1.75961e+06	7537.6	4661.1	100	0	3468	14364	5	19	6	100	2	1	3	0	0.00205106	0.00264893
GG	NE	P.L.	T-15	2012-09-13		34	0	0	0		EAR	18	10	11	SAD	F						799243	81093	317.1	99.2	437337	4545	1325	1.72886e+06	8336.6	6839.2	85	10	19652	2660	4	10	13	100	2	1	4	0.00122329	0.0030297	0.00395589
GG	NE	P.L.	T-16	2012-09-13		32	0	0	0		EAR	17	11	8	SAD	F						799243	81093	317.1	99.2	437337	4545	1325	1.72886e+06	8336.6	6839.2	85	10	19652	2660	4	10	13	100	2	1	4	0.00122329	0.0030297	0.00395589
GG	NE	P.L.	T-9	2012-10-09		66	1	0	0		EAR	20	16	25	AD	F	LAC					799243	81093	317.1	99.2	437337	4545	1325	1.72886e+06	8336.6	6839.2	85	10	19652	2660	4	10	13	100	2	1	4	0.00122329	0.0030297	0.00395589
GG	NE	P.L.	T-8	2012-10-09	2013-09-12	67	1	0	1		EAR	20	13	21	AD	M						799243	81093	317.1	99.2	437337	4545	1325	1.72886e+06	8336.6	6839.2	85	10	19652	2660	4	10	13	100	2	1	4	0.00122329	0.0030297	0.00395589
GG	NE	P.L.	T-13-351	2013-07-22	2013-07-24	351	0	0	0		EAR	19	12	19	AD	M						799243	81093	317.1	99.2	437337	4545	1325	1.72886e+06	8336.6	6839.2	85	10	19652	2660	4	10	13	100	2	1	4	0.00122329	0.0030297	0.00395589
GG	NE	P.L.	T-13-10000	2013-07-22		10000	1	0	0		EAR	18	13	26	AD	F	PREG					799243	81093	317.1	99.2	437337	4545	1325	1.72886e+06	8336.6	6839.2	85	10	19652	2660	4	10	13	100	2	1	4	0.00122329	0.0030297	0.00395589
GG	NE	P.L.	T-13-353	2013-07-23	2013-07-24	353	1	0	0		EAR	19	13	19	AD	F	LAC					799243	81093	317.1	99.2	437337	4545	1325	1.72886e+06	8336.6	6839.2	85	10	19652	2660	4	10	13	100	2	1	4	0.00122329	0.0030297	0.00395589
GG	NE	P.L.	T-13-352	2013-07-23	2013-07-24	352	0	0	0		EAR	17	10	17	AD	M						799243	81093	317.1	99.2	437337	4545	1325	1.72886e+06	8336.6	6839.2	85	10	19652	2660	4	10	13	100	2	1	4	0.00122329	0.0030297	0.00395589
GG	NE	P.L.	T-13-378	2013-07-23		378	1	0	0		EAR	19	15	23	AD	M						799243	81093	317.1	99.2	437337	4545	1325	1.72886e+06	8336.6	6839.2	85	10	19652	2660	4	10	13	100	2	1	4	0.00122329	0.0030297	0.00395589
GG	NE	P.L.	T-13-359	2013-07-24	26-Jul and 27-Jul	359	1	0	1		EAR	20	14	23	AD	M						799243	81093	317.1	99.2	437337	4545	1325	1.72886e+06	8336.6	6839.2	85	10	19652	2660	4	10	13	100	2	1	4	0.00122329	0.0030297	0.00395589
GW	NE	P.L.	T-6	2012-09-08		45	0	0	0		EAR	21	11	20	AD	F	LAC					1327626	89793.5	458.3	218.2	520222	2747	1921	1.86764e+06	6457	7072.2	100	0	0	5924	4	19	0	100	36	2	10	0.00243002	0.00369265	0.0037867
LH	I	P.L.	T-30	2012-09-20	2013-09-22	6	0	0	0		EAR	20	12	31	AD	F						661403	84779.5	522	444.4	420509	3323.6	2747.8	1.36101e+06	4987.5	7636	25	75	557	18796	6	14	2	100	2	0	10	0.00524183	0.00653446	0.00561053
LH	I	P.L.	T-43	2012-09-22			0	0	0		EAR	19	14		AD	M						661403	84779.5	522	444.4	420509	3323.6	2747.8	1.36101e+06	4987.5	7636	25	75	557	18796	6	14	2	100	2	0	10	0.00524183	0.00653446	0.00561053
LH	I	P.L.	T-13-338	2013-08-04	2013-08-05	338	1	1	1		BODY	20	14	19	AD	M	SCR	76	56			661403	84779.5	522	444.4	420509	3323.6	2747.8	1.36101e+06	4987.5	7636	25	75	557	18796	6	14	2	100	2	0	10	0.00524183	0.00653446	0.00561053
LH	I	P.L.	T-13-402	2013-08-05	2013-08-06	402	0	0	0		EAR	20	13	14	SAd	F		73	79	Clear color distinction on tail		661403	84779.5	522	444.4	420509	3323.6	2747.8	1.36101e+06	4987.5	7636	25	75	557	18796	6	14	2	100	2	0	10	0.00524183	0.00653446	0.00561053
LH	I	P.L.	T-13-404	2013-08-05	2013-08-06	404	0	0	1		EAR	19	12	21	AD	M		77	55			661403	84779.5	522	444.4	420509	3323.6	2747.8	1.36101e+06	4987.5	7636	25	75	557	18796	6	14	2	100	2	0	10	0.00524183	0.00653446	0.00561053
LH	I	P.L.	T-13-403	2013-08-05		403	1	1	1		EAR	20	12	19	AD	M		68	75	Clear color distinction on tail		661403	84779.5	522	444.4	420509	3323.6	2747.8	1.36101e+06	4987.5	7636	25	75	557	18796	6	14	2	100	2	0	10	0.00524183	0.00653446	0.00561053
LH	I	P.L.	T-13-D-8	2013-08-06		D-8	0	0	0		BODY	21	15	17	ad	M		67	75			661403	84779.5	522	444.4	420509	3323.6	2747.8	1.36101e+06	4987.5	7636	25	75	557	18796	6	14	2	100	2	0	10	0.00524183	0.00653446	0.00561053
LH	RES	P.L.	T-31	2012-09-20		27	0	0	0		EAR	19	12	29	Adult	F	LAC					1.04712e+06	93719.6	748.781	1205.74	342025	2525.54	5432.31	1.45615e+06	5882.6	13866.8	20	80		10802	3	15	0	95	20	4	8	0.0128654	0.0158828	0.0095229
LH	RES	P.L.	T-32	2012-09-20	2013-09-22	68	0	0	0		EAR	20	13		Adult	M						1.04712e+06	93719.6	748.781	1205.74	342025	2525.54	5432.31	1.45615e+06	5882.6	13866.8	20	80		10802	3	15	0	95	20	4	8	0.0128654	0.0158828	0.0095229
LH	RES	P.L.	T-33	2012-09-20			0	0	0		EAR	20	12		Adult	M						1.04712e+06	93719.6	748.781	1205.74	342025	2525.54	5432.31	1.45615e+06	5882.6	13866.8	20	80		10802	3	15	0	95	20	4	8	0.0128654	0.0158828	0.0095229
LH	RES	P.L.	T-44	2012-09-22			0	0	0		EAR	18	12	23	Adult	F	LAC					1.04712e+06	93719.6	748.781	1205.74	342025	2525.54	5432.31	1.45615e+06	5882.6	13866.8	20	80		10802	3	15	0	95	20	4	8	0.0128654	0.0158828	0.0095229
LH	RES	P.L.	T-13-321	2013-08-04	2013-08-06	321	0	0	0		EAR	19	11	15	SAD	F		65	89	Clear color distinction on tail		1.04712e+06	93719.6	748.781	1205.74	342025	2525.54	5432.31	1.45615e+06	5882.6	13866.8	20	80		10802	3	15	0	95	20	4	8	0.0128654	0.0158828	0.0095229
LH	RES	P.L.	T-13-326	2013-08-04	5-Aug and 6-Aug	326	1	0	1		EAR	20	13	20	AD	M		76	78	No clear color distinction on tail		1.04712e+06	93719.6	748.781	1205.74	342025	2525.54	5432.31	1.45615e+06	5882.6	13866.8	20	80		10802	3	15	0	95	20	4	8	0.0128654	0.0158828	0.0095229
LH	RES	P.L.	T-13-401	2013-08-05	2013-08-06	401	0	0	0		EAR	20	12	13	SAD	M		65	62	Clear color distinction on tail		1.04712e+06	93719.6	748.781	1205.74	342025	2525.54	5432.31	1.45615e+06	5882.6	13866.8	20	80		10802	3	15	0	95	20	4	8	0.0128654	0.0158828	0.0095229
LH	RES	P.L.	T-13-D-7	2013-08-06		D-7	0	0	0		BODY	20	14	23	AD	M		79	70			1.04712e+06	93719.6	748.781	1205.74	342025	2525.54	5432.31	1.45615e+06	5882.6	13866.8	20	80		10802	3	15	0	95	20	4	8	0.0128654	0.0158828	0.0095229
LHO	PE	P.L.	T-27	2012-09-20		15	1	0	0		EAR	21	14	28	AD	F	LAC					205271	90302.5	359.4	1175.2	288212	2078.8	3562.1	972899	4787.6	5466.8	30	65	0	11577	3	15	0	100	70	0	0	0.013014	0.0123593	0.00561908
LHO	PE	P.L.	T-20	2012-09-20		44	0	0	0		EAR	19	12	14	SAD	F						205271	90302.5	359.4	1175.2	288212	2078.8	3562.1	972899	4787.6	5466.8	30	65	0	11577	3	15	0	100	70	0	0	0.013014	0.0123593	0.00561908
LHO	PE	P.L.	T-21	2012-09-20		11	0	0	0		EAR	19	12	31	AD	F	LAC					205271	90302.5	359.4	1175.2	288212	2078.8	3562.1	972899	4787.6	5466.8	30	65	0	11577	3	15	0	100	70	0	0	0.013014	0.0123593	0.00561908
LHO	PE	P.L.	T-23	2012-09-20	2013-09-22	31	0	0	0		EAR	18	13	23	SAD	M						205271	90302.5	359.4	1175.2	288212	2078.8	3562.1	972899	4787.6	5466.8	30	65	0	11577	3	15	0	100	70	0	0	0.013014	0.0123593	0.00561908
LHO	PE	P.L.	T-24	2012-09-20	2013-09-22	5	0	0	0		EAR	18	13	21	AD	M						205271	90302.5	359.4	1175.2	288212	2078.8	3562.1	972899	4787.6	5466.8	30	65	0	11577	3	15	0	100	70	0	0	0.013014	0.0123593	0.00561908
LHO	PE	P.L.	T-25	2012-09-20		70	0	0	0		EAR	19	10	11	SAD	F						205271	90302.5	359.4	1175.2	288212	2078.8	3562.1	972899	4787.6	5466.8	30	65	0	11577	3	15	0	100	70	0	0	0.013014	0.0123593	0.00561908
LHO	PE	P.L.	T-28	2012-09-20		7	0	0	0		EAR	19	13	26	AD	F	LAC					205271	90302.5	359.4	1175.2	288212	2078.8	3562.1	972899	4787.6	5466.8	30	65	0	11577	3	15	0	100	70	0	0	0.013014	0.0123593	0.00561908
LHO	PE	P.L.	T-29	2012-09-20		30	0	0	0		EAR	20	12	28	AD	F	LAC					205271	90302.5	359.4	1175.2	288212	2078.8	3562.1	972899	4787.6	5466.8	30	65	0	11577	3	15	0	100	70	0	0	0.013014	0.0123593	0.00561908
LHO	PE	P.L.	T-26	2012-09-20		8	0	0	1		EAR	19	13	21	SAD	M						205271	90302.5	359.4	1175.2	288212	2078.8	3562.1	972899	4787.6	5466.8	30	65	0	11577	3	15	0	100	70	0	0	0.013014	0.0123593	0.00561908
LHO	PE	P.L.	T-22	2012-09-20		16	0	1	1		EAR	19	14	35	AD	F	LAC					205271	90302.5	359.4	1175.2	288212	2078.8	3562.1	972899	4787.6	5466.8	30	65	0	11577	3	15	0	100	70	0	0	0.013014	0.0123593	0.00561908
LHO	PE	P.L.	T-19	2012-09-20		29	1	1	1		EAR	18	14	25	AD	M						205271	90302.5	359.4	1175.2	288212	2078.8	3562.1	972899	4787.6	5466.8	30	65	0	11577	3	15	0	100	70	0	0	0.013014	0.0123593	0.00561908
LHO	PE	P.L.	T-34	2012-09-21		134	0	0	0		EAR	19	13	25	AD	F						205271	90302.5	359.4	1175.2	288212	2078.8	3562.1	972899	4787.6	5466.8	30	65	0	11577	3	15	0	100	70	0	0	0.013014	0.0123593	0.00561908
LHO	PE	P.L.	T-35	2012-09-21		16	0	0	0		EAR	19	12	10	SAD	M						205271	90302.5	359.4	1175.2	288212	2078.8	3562.1	972899	4787.6	5466.8	30	65	0	11577	3	15	0	100	70	0	0	0.013014	0.0123593	0.00561908
LHO	PE	P.L.	T-36	2012-09-21		33	0	0	0		EAR	18	11	14	SAD	M						205271	90302.5	359.4	1175.2	288212	2078.8	3562.1	972899	4787.6	5466.8	30	65	0	11577	3	15	0	100	70	0	0	0.013014	0.0123593	0.00561908
LHO	PE	P.L.	T-42	2012-09-22			0	0	0		EAR	21	14	21	AD	M						205271	90302.5	359.4	1175.2	288212	2078.8	3562.1	972899	4787.6	5466.8	30	65	0	11577	3	15	0	100	70	0	0	0.013014	0.0123593	0.00561908
LHO	PE	P.L.	T-41	2012-09-22			1	0	1		EAR	21	12	26	AD	M						205271	90302.5	359.4	1175.2	288212	2078.8	3562.1	972899	4787.6	5466.8	30	65	0	11577	3	15	0	100	70	0	0	0.013014	0.0123593	0.00561908
LHO	PE	P.L.	T-37	2012-09-22			0	0	0		EAR	18	13		SAD	M						205271	90302.5	359.4	1175.2	288212	2078.8	3562.1	972899	4787.6	5466.8	30	65	0	11577	3	15	0	100	70	0	0	0.013014	0.0123593	0.00561908
LHO	PE	P.L.	T-39	2012-09-22			0	0	0		EAR	19	10	10	SAD	M						205271	90302.5	359.4	1175.2	288212	2078.8	3562.1	972899	4787.6	5466.8	30	65	0	11577	3	15	0	100	70	0	0	0.013014	0.0123593	0.00561908
LHO	PE	P.L.	T-40	2012-09-22			0	0	0		EAR	15	13	10	SAD	M						205271	90302.5	359.4	1175.2	288212	2078.8	3562.1	972899	4787.6	5466.8	30	65	0	11577	3	15	0	100	70	0	0	0.013014	0.0123593	0.00561908
LHO	PE	P.L.	T-13-320	2013-07-30	31-Jul and 1-Aug	320	0	0	0		EAR	20	13	25	AD	M		77	78			205271	90302.5	359.4	1175.2	288212	2078.8	3562.1	972899	4787.6	5466.8	30	65	0	11577	3	15	0	100	70	0	0	0.013014	0.0123593	0.00561908
LHO	PE	P.L.	T-13-340	2013-07-30	31-Jul and 1-Aug	340	0	0	0		EAR	20	14	20	AD	M		77				205271	90302.5	359.4	1175.2	288212	2078.8	3562.1	972899	4787.6	5466.8	30	65	0	11577	3	15	0	100	70	0	0	0.013014	0.0123593	0.00561908
LHO	PE	P.L.	T-13-349	2013-07-30	31-Jul and 1-Aug	349	0	0	0		EAR	18	10	10	SAD	M		54	70	No clear color distinction on tail		205271	90302.5	359.4	1175.2	288212	2078.8	3562.1	972899	4787.6	5466.8	30	65	0	11577	3	15	0	100	70	0	0	0.013014	0.0123593	0.00561908
LHO	PE	P.L.	T-13-100	2013-07-30		100	0	0	1		EAR	20	12	13	SAD	F		68	80			205271	90302.5	359.4	1175.2	288212	2078.8	3562.1	972899	4787.6	5466.8	30	65	0	11577	3	15	0	100	70	0	0	0.013014	0.0123593	0.00561908
LHO	PE	P.L.	T-13-371	2013-07-30	2013-08-01	371	1	0	0		EAR	20	12	24	AD	M	SCR	78	70			205271	90302.5	359.4	1175.2	288212	2078.8	3562.1	972899	4787.6	5466.8	30	65	0	11577	3	15	0	100	70	0	0	0.013014	0.0123593	0.00561908
ST	RES	P.L.	T-13-417	2013-08-09		417	0	0	1		EAR	20	11	8	SAD	M		67				667638	51074.9	311.563	1850.17	428854	3010	7293	1.75779e+06	5727.7	24043.5	85	0	983	11453	3	11	13	75	11	4	1	0.0362247	0.0170058	0.0136782
TO	RES	P.L.	T-86	2012-10-12			1	0	0		EAR	22	13	30	Adult	F	LAC					3.60958e+06	46318	129.938	2466.69	388222	1390	1210.5	1.56217e+06	2277.59	27315.3	50	45	849	15006	5	15	3	90	24	4	5	0.0532555	0.00311806	0.0174854
TO	RES	P.L.	T-87	2012-10-12			0	0	0		EAR	19	11	17	Adult	F						3.60958e+06	46318	129.938	2466.69	388222	1390	1210.5	1.56217e+06	2277.59	27315.3	50	45	849	15006	5	15	3	90	24	4	5	0.0532555	0.00311806	0.0174854
TO	RES	P.L.	T-89	2012-10-13			0	0	0		EAR	19	16	27	Adult	F	LAC					3.60958e+06	46318	129.938	2466.69	388222	1390	1210.5	1.56217e+06	2277.59	27315.3	50	45	849	15006	5	15	3	90	24	4	5	0.0532555	0.00311806	0.0174854
TO	RES	P.L.	T-90	2012-10-13			0	0	0		EAR	19	11	19	Adult	F	LAC					3.60958e+06	46318	129.938	2466.69	388222	1390	1210.5	1.56217e+06	2277.59	27315.3	50	45	849	15006	5	15	3	90	24	4	5	0.0532555	0.00311806	0.0174854
TO	RES	P.L.	T-97	2012-10-14			0	0	0		EAR	19	11	18	Adult	F						3.60958e+06	46318	129.938	2466.69	388222	1390	1210.5	1.56217e+06	2277.59	27315.3	50	45	849	15006	5	15	3	90	24	4	5	0.0532555	0.00311806	0.0174854
TO	RES	P.L.	T-99	2012-10-14			0	0	0		EAR	19	11	19	Adult	M						3.60958e+06	46318	129.938	2466.69	388222	1390	1210.5	1.56217e+06	2277.59	27315.3	50	45	849	15006	5	15	3	90	24	4	5	0.0532555	0.00311806	0.0174854
TO	RES	P.L.	T-13-388	2013-07-28	29-Jul and 30-Jul	388	0	0	0		EAR	20	11	15	SAD	F		72	71	No clear color distinction on tail		3.60958e+06	46318	129.938	2466.69	388222	1390	1210.5	1.56217e+06	2277.59	27315.3	50	45	849	15006	5	15	3	90	24	4	5	0.0532555	0.00311806	0.0174854
TO	RES	P.L.	T-13-391	2013-07-28	29-Jul and 30-Jul	391	0	0	0		EAR	19	11	29	AD	M		73	73	Clear color distinction on tail		3.60958e+06	46318	129.938	2466.69	388222	1390	1210.5	1.56217e+06	2277.59	27315.3	50	45	849	15006	5	15	3	90	24	4	5	0.0532555	0.00311806	0.0174854
TO	RES	P.L.	T-13-395	2013-07-28	29-Jul and 30-Jul	395	1	0	0		EAR	20	13	27	AD	M	SCR	80	80	Clear color distinction on tail		3.60958e+06	46318	129.938	2466.69	388222	1390	1210.5	1.56217e+06	2277.59	27315.3	50	45	849	15006	5	15	3	90	24	4	5	0.0532555	0.00311806	0.0174854
TO	RES	P.L.	T-13-336	2013-07-29		336	0	0	0		EAR	21	11	29	AD	F	LAC	82	97	Clear color distinction on tail		3.60958e+06	46318	129.938	2466.69	388222	1390	1210.5	1.56217e+06	2277.59	27315.3	50	45	849	15006	5	15	3	90	24	4	5	0.0532555	0.00311806	0.0174854
TO	RES	P.L.	T-13-329	2013-07-29	2013-07-30	329	1	0	1		EAR	20	13	26	AD	M		85	86	No clear color distinction on tail		3.60958e+06	46318	129.938	2466.69	388222	1390	1210.5	1.56217e+06	2277.59	27315.3	50	45	849	15006	5	15	3	90	24	4	5	0.0532555	0.00311806	0.0174854
TO	RES	P.L.	T-13-331	2013-07-29		331	1	0	1		EAR	20	13	20	AD	M		73	104	Clear color distinction on tail, dark ridgeline		3.60958e+06	46318	129.938	2466.69	388222	1390	1210.5	1.56217e+06	2277.59	27315.3	50	45	849	15006	5	15	3	90	24	4	5	0.0532555	0.00311806	0.0174854
TO	RES	P.L.	T-13-358	2013-07-29	2013-07-30	358	0	0	0		EAR	19	11	12	SAD	F		64	95	No clear color distinction on tail, dark ridgeline, reddsh-Brown body		3.60958e+06	46318	129.938	2466.69	388222	1390	1210.5	1.56217e+06	2277.59	27315.3	50	45	849	15006	5	15	3	90	24	4	5	0.0532555	0.00311806	0.0174854
TO	RES	P.L.	T-13-345	2013-07-30		345	0	0	0		EAR	19	11		SAD	M		68	64	No clear color distinction on tail		3.60958e+06	46318	129.938	2466.69	388222	1390	1210.5	1.56217e+06	2277.59	27315.3	50	45	849	15006	5	15	3	90	24	4	5	0.0532555	0.00311806	0.0174854
ZH	RES	P.L.	T-82	2012-10-12			0	0	0		EAR	21	11	27	Adult	F	LAC					817895	75232.2	802.514	1504.77	274458	3665.88	5053.44	1.73144e+06	10989.8	17612.4	40	50	962	12214	4	23	1	100	13	8	18	0.0200017	0.0184124	0.0101721
ZH	RES	P.L.	T-81	2012-10-12		325	0	0	0		EAR	20	11	24	Adult	F	LAC					817895	75232.2	802.514	1504.77	274458	3665.88	5053.44	1.73144e+06	10989.8	17612.4	40	50	962	12214	4	23	1	100	13	8	18	0.0200017	0.0184124	0.0101721
ZH	RES	P.L.	T-83	2012-10-12			0	0	0		BODY	20	11	12	Sub-Adult	M						817895	75232.2	802.514	1504.77	274458	3665.88	5053.44	1.73144e+06	10989.8	17612.4	40	50	962	12214	4	23	1	100	13	8	18	0.0200017	0.0184124	0.0101721
ZH	RES	P.L.	T-84	2012-10-12			0	0	0		EAR	19	12	20	Adult	M						817895	75232.2	802.514	1504.77	274458	3665.88	5053.44	1.73144e+06	10989.8	17612.4	40	50	962	12214	4	23	1	100	13	8	18	0.0200017	0.0184124	0.0101721
ZH	RES	P.L.	T-88	2012-10-13			0	0	0		EAR	19	11	20	Adult	F						817895	75232.2	802.514	1504.77	274458	3665.88	5053.44	1.73144e+06	10989.8	17612.4	40	50	962	12214	4	23	1	100	13	8	18	0.0200017	0.0184124	0.0101721
ZH	RES	P.L.	T-92	2012-10-13			0	0	0		BODY	19	11	21	Adult	F						817895	75232.2	802.514	1504.77	274458	3665.88	5053.44	1.73144e+06	10989.8	17612.4	40	50	962	12214	4	23	1	100	13	8	18	0.0200017	0.0184124	0.0101721
ZH	RES	P.L.	T-94	2012-10-14			0	0	0		BODY	21	15	17	Adult	F						817895	75232.2	802.514	1504.77	274458	3665.88	5053.44	1.73144e+06	10989.8	17612.4	40	50	962	12214	4	23	1	100	13	8	18	0.0200017	0.0184124	0.0101721
ZH	RES	P.L.	T-95	2012-10-14			0	0	0		BODY	18	10	23	Adult	F						817895	75232.2	802.514	1504.77	274458	3665.88	5053.44	1.73144e+06	10989.8	17612.4	40	50	962	12214	4	23	1	100	13	8	18	0.0200017	0.0184124	0.0101721
ZH	RES	P.L.	T-13-314	2013-07-29	2013-07-30	314	0	0	0		EAR	18	11	16	SAD	M		71	78	Clear color distinction on tail		817895	75232.2	802.514	1504.77	274458	3665.88	5053.44	1.73144e+06	10989.8	17612.4	40	50	962	12214	4	23	1	100	13	8	18	0.0200017	0.0184124	0.0101721
ZH	RES	P.L.	T-13-312	2013-07-29		312	1	0	1		EAR	21	14	28	AD	F		86	81	No clear color distinction on tail		817895	75232.2	802.514	1504.77	274458	3665.88	5053.44	1.73144e+06	10989.8	17612.4	40	50	962	12214	4	23	1	100	13	8	18	0.0200017	0.0184124	0.0101721
ZH	RES	P.L.	T-13-319	2013-07-30	2013-07-31	319	1	1	0		EAR	20	13	24	AD	M		81				817895	75232.2	802.514	1504.77	274458	3665.88	5053.44	1.73144e+06	10989.8	17612.4	40	50	962	12214	4	23	1	100	13	8	18	0.0200017	0.0184124	0.0101721
ZH	RES	P.L.	T-13-339	2013-07-31		339	1	0	0		EAR	19	13	26	AD	F	LAC	85	87			817895	75232.2	802.514	1504.77	274458	3665.88	5053.44	1.73144e+06	10989.8	17612.4	40	50	962	12214	4	23	1	100	13	8	18	0.0200017	0.0184124	0.0101721
AFP	PE	S.S.	T-80	2012-10-10			0	0	0		BODY											55086	91823.4	673.4	593.3	607692	4420.4	1472.1	1.98944e+06	5366.1	7455.5	60	40	4999	3555	2	4	27	90	8	3	6	0.00646132	0.00242244	0.00374754
AW	NE	T.H.	T-13-13000	2013-07-27		13000	0	1	0		EAR											200028	38636.8	536.7	277.8	419733	2317	2518	2308488	5253.6	7020.3	80	20	4350	2262	3	10	25	95	0	0	7	0.00719004	0.00599905	0.00304108
CHW	I	T.H.	T-13-12000	2013-07-27		12000	0	0	0		EAR											799243	111741	757.9	0	444329	3601	1432	1.93813e+06	11055	6081.6	80	20	5312	3832	4	14	14	85	3	5	25	0	0.00322284	0.00313786
AR	I	T.S.	T-13-86	2013-07-29		86	1	1	0		EAR			57					66	Clear color distinction on tail		1909420	109549	86.7	455	414528	1154	3318	2.25054e+06	4611.1	7448.4	85	0	1460	11767	4	29	2	100	1	3	12	0.0041534	0.00800428	0.0033096
CHW	I	T.S.	T-13-341	2013-07-27		341	1	0	1		EAR	30	11	65								799243	111741	757.9	0	444329	3601	1432	1.93813e+06	11055	6081.6	80	20	5312	3832	4	14	14	85	3	5	25	0	0.00322284	0.00313786
LHO	PE	T.S.	T-13-354	2013-07-30		354	1	0	0		EAR								94			205271	90302.5	359.4	1175.2	288212	2078.8	3562.1	972899	4787.6	5466.8	30	65	0	11577	3	15	0	100	70	0	0	0.013014	0.0123593	0.00561908
ST	RES	T.S.	T-13-416	2013-08-09		416	1	1	1		EAR								61			667638	51074.9	311.563	1850.17	428854	3010	7293	1.75779e+06	5727.7	24043.5	85	0	983	11453	3	11	13	75	11	4	1	0.0362247	0.0170058	0.0136782
AW	NE		T-13-11000	2013-07-26		11000	1	0	0		EAR											200028	38636.8	536.7	277.8	419733	2317	2518	2308488	5253.6	7020.3	80	20	4350	2262	3	10	25	95	0	0	7	0.00719004	0.00599905	0.00304108
